# Supplementary material for: Effects of tape and Kinesiotape on ankle range of motion, Single Leg Drop Jump and balance after running-induced fatigue: a cross-over clinical trial
Source: PLoS One. 2025 Apr 21;20(4):e0320152. doi: 10.1371/journal.pone.0320152 (PMC12011296; doi:10.1371/journal.pone.0320152)
Supplement: S3 File — (XLSX) [file pone.0320152.s003.xlsx]

## Sheet: EMG
Subject	Group (0=control; 1=KT; 2=VF)	Tibial_Cont1_min-PRE	Tibial_Cont1_min-POST	Tibial_Cont1_med-PRE	Tibial_Cont1_med-POST	Tibial_Cont1_max-PRE	Tibial_Cont1_max-POST	Tibial_Despegue_min-PRE	Tibial_Despegue_min-POST	Tibial_Despegue_med-PRE	Tibial_Despegue_med-POST	Tibial_Despegue_max-PRE	Tibial_Despegue_max-POST	Tibial_Contact2_min-PRE	Tibial_Contact2_min-POST	Tibial_Contact2_med-PRE	Tibial_Contact2_med-POST	Tibial_Contact2_max-PRE	Tibial_Contact2_max-POST	ExtDedos_Cont1_min_PRE	ExtDedos_Cont1_min_POST	ExtDedos_Cont1_Medio_PRE	ExtDedos_Cont1_Medio_POST	ExtDedos_Cont1_MAX_PRE	ExtDedos_Cont1_MAX_POST	ExtDedos_Desp_min_PRE	ExtDedos_Desp_min_POST	ExtDedos_Desp_med_PRE	ExtDedos_Desp_med_POST	ExtDedos_Desp_max_PRE	ExtDedos_Desp_max_POST	ExtDedos_Cont2_min_PRE	ExtDedos_Cont2_min_POST	ExtDedos_Cont2_med_PRE	ExtDedos_Cont2_med_POST	ExtDedos_Cont2_max_PRE	ExtDedos_Cont2_max_POST	GemInt_Cont1_min_PRE	GemInt_Cont1_min_POST	GemInt_Cont1_med_PRE	GemInt_Cont1_med_POST	GemInt_Cont1_max_PRE	GemInt_Cont1_max_POST	GemInt_Desp_min_PRE	GemInt_Desp_min_POST	GemInt_Desp_med_PRE	GemInt_Desp_med_POST	GemInt_Desp_max_PRE	GemInt_Desp_max_POST
1	0	3.41743	1.6412	12.1928	6.91019	22.2642	13.9435	0.730983	1.75204	17.3525	8.58556	40.2421	16.0591	1.68786	1.23038	23.3833	6.58104	57.3463	15.2938	1.72871	5.82109	50.6517	25.5472	126.261	76.8137	1.38859	7.83209	45.7091	47.5595	136.596	87.9631	1.96455	5.27739	55.0437	22.2423	104.668	67.8733	0.96799	1.65371	27.6124	23.2893	77.4186	47.8027	0.349933	2.485	20.7744	18.6446	67.9738	38.7412
1	1	1.17821	1.51122	9.94369	8.29942	26.4899	19.8578	8.24541	3.92247	26.7775	8.33802	38.5018	17.4465	2.05319	1.84589	15.9859	17.3846	57.8226	42.5941	1.61482	0.996051	30.1867	31.8451	91.5594	64.6944	40.062	3.86407	74.5291	16.3969	107.009	45.1889	5.54921	4.65643	46.1026	42.0542	110.413	87.4288	4.72058	6.18673	25.5138	14.7899	69.2373	28.8927	0.486997	12.7284	2.93467	34.0897	16.7856	56.3192
1	2	3.13314	7.15606	19.5326	22.3907	41.3229	55.6817	3.61397	3.10803	17.7543	11.0696	48.7552	49.1991	3.6468	1.97032	13.7568	21.1271	30.4347	58.1256	7.80463	10.7556	47.2796	26.5183	84.1866	44.4662	7.30063	3.8909	52.9802	19.5044	171.559	79.3658	8.80335	1.94221	57.5253	20.3198	163.864	50.5842	8.36627	9.96351	24.2673	29.3282	45.5656	53.6241	4.36202	9.67394	42.7571	37.5075	78.0181	57.9426
2	0	0.84412	0.637454	31.4117	45.9619	100.237	172.994	1.25814	3.39805	6.17041	10.5771	9.56927	36.2952	2.91073	2.33084	31.4013	17.5261	63.7943	80.7999	2.34484	1.46128	58.6228	28.2236	181.853	100.279	5.76002	7.72647	19.9844	30.9132	32.379	122.12	8.12406	8.70459	85.373	47.4232	208.441	228.329	10.101	0.621995	55.8748	49.2949	118.595	100.085	23.9109	4.60551	87.8	82.8137	173.555	144.155
2	1	4.06519	0.670075	28.2991	16.923	100.237	45.9254	1.25814	2.15675	6.54344	21.6604	17.0973	64.5333	2.06008	3.59528	21.9828	73.4786	63.7943	141.141	13.9047	2.8614	56.3441	41.3212	181.853	118.888	3.70532	8.80745	14.1269	47.2	37.8065	122.212	5.81511	8.20224	59.8055	150.609	208.441	248.952	10.101	2.75993	74.8865	43.5214	173.555	129.513	29.3638	10.6779	92.6081	88.843	173.555	167.963
2	2	1.21169	2.00755	3.97981	12.6064	8.023	48.2019	4.084	8.04311	9.113	29.3733	14.2704	60.7988	4.36684	6.87168	7.1669	63.7302	10.4487	108.91	3.12877	3.66082	12.9524	24.637	36.9227	132.47	9.18561	12.5147	16.8007	73.3817	22.0514	180.135	8.92608	11.5011	25.5374	174.745	72.208	280.796	2.08515	1.54566	89.0723	46.2632	157.356	108.419	29.7479	5.92918	99.4047	78.5457	136.235	143.294
3	0	1.14681	0.555394	16.5913	5.49903	54.4298	17.7456	7.72947	1.90806	17.257	19.0448	58.0714	57.4969	3.13583	15.7085	10.4891	25.5219	24.6003	38.324	0.457573	0.415043	11.3155	23.9419	34.746	47.7067	3.13144	0.735364	9.08454	12.4029	35.6724	32.1307	1.40791	1.3028	5.45548	6.82939	15.3378	17.3095	7.52003	0.147758	24.2893	3.91781	48.75	31.1129	18.5145	0.556526	62.7242	7.4269	100.201	22.0029
3	1	0.316084	0.444301	7.50921	2.09906	35.8258	4.78982	1.14736	2.29607	3.08456	9.98259	7.61683	33.61	1.58017	1.69354	6.3991	9.888	13.9056	26.0827	0.268828	0.173559	7.23718	1.4307	31.702	7.40605	1.17716	1.34464	3.17149	8.76671	10.3046	35.6572	4.61497	1.84461	6.90118	4.47322	14.3446	7.63253	6.88098	4.0052	36.333	18.1091	76.3751	38.0602	13.1202	1.09232	33.7668	25.1895	63.2749	37.8016
3	2	1.27029	6.23744	16.5028	30.1301	66.4401	59.7184	2.91668	3.9172	4.40513	10.3219	6.38826	12.8086	3.2188	1.72042	8.07336	17.6554	15.5973	69.4373	0.832679	2.55011	7.14913	40.2651	18.8288	141.94	2.28434	1.84814	43.5942	19.0323	143.427	86.482	1.4477	1.22727	15.1312	20.8716	55.4244	100.295	4.02291	10.2904	38.8303	12.9289	103.021	16.1884	6.74933	2.49246	28.2497	14.496	58.449	26.2677
4	0	3.86586	18.4429	46.8922	46.815	165.785	101.709	27.624	19.2528	55.1719	31.6343	156.518	53.5948	15.9467	12.9433	47.8151	47.2245	252.029	264.22	1.0752	5.8643	12.2489	7.70559	36.3413	9.09424	14.9091	7.73808	22.4432	11.7116	36.8947	15.6897	5.46049	4.26493	14.166	12.5261	23.5185	49.8423	7.50978	10.6127	52.5692	68.6483	100.36	173.803	54.0771	30.6246	101.977	73.2064	175.017	104.489
4	1		3.20164		13.2712		21.5378		14.7635		59.3915		156.301		15.252		120.31		281.121		0.970939		4.98057		17.4261		3.57316		22.2577		70.6588		5.15558		33.17		75.733		0.630449		24.0305		51.7411		7.05707		43.226		91.3964
4	2	4.20451	2.21691	24.4104	29.4387	90.0662	129.774	30.8308	22.34	132.367	51.4414	472.551	113.252	14.0941	6.98617	370.834	30.8076	1625.6	132.475	7.47525	0.872549	36.1624	14.9593	100.843	46.1224	14.2188	9.05043	31.8483	17.4156	62.1656	31.8062	17.9442	3.97215	60.7048	81.386	238.011	509.445	5.50786	7.90633	47.1001	33.0395	104.296	58.4482	10.6158	31.1628	82.854	65.5059	199.408	96.3782
5	0	3.54064	1.18536	18.8219	7.63233	33.0625	22.8952	9.62766	6.8472	13.1576	19.2495	15.7882	52.4183	5.92782	3.03879	65.2727	22.2333	189.189	51.4418	2.82107	0.544012	15.5125	7.37491	37.6414	26.6249	9.47246	12.0703	11.7378	24.9051	13.4564	46.3194	5.01482	5.03311	58.8494	58.5219	121.39	231.777	8.95518	7.89619	39.1079	31.3487	70.1324	58.7727	46.7174	40.6632	65.211	60.7249	85.9665	90.5618
5	1	53.1213	4.91218	251.323	18.5903	483.494	47.7245	43.9808	8.7731	388.443	21.1669	822.229	62.725	15.9898	8.71365	411.972	78.6146	1076.49	139.58	10.7128	4.53927	25.5557	30.3744	38.1859	109.271	5.91208	8.83632	49.3638	17.3853	135.341	40.9004	7.35667	8.01812	216.625	166.677	523.578	625.741	9.84825	4.91218	157.852	18.5903	371.881	47.7245	29.6221	8.7731	100.228	21.1669	168.83	62.725
5	2	1.72111	5.83343	26.4243	15.9061	75.0294	53.7107	12.7525	7.80204	44.8339	129.444	123.146	342.924	24.0221	40.8729	85.4722	74.6814	133.971	114.225	2.06531	15.2253	49.5135	53.618	255.309	232.159	19.1442	47.1631	31.4636	294.556	58.3627	927.956	49.3714	23.3337	184.526	51.4512	655.888	115.161	9.82745	19.5392	31.0751	45.4499	54.6861	75.1746	22.8825	3.14154	67.8599	36.5372	86.8304	247.756
6	0	92.7718		185.636		401.183		24.2082		48.1318		107.617		7.4077		247.544		465.696		15.3014		34.9091		69.4606		3.85929		14.5569		37.0638		7.91385		29.2776		49.9824		40.7856		510.948		1115.27		14.5879		190.89		509.423
6	1	10.8411	10.6173	53.6676	73.277	105.308	177.702	22.9217	48.9576	75.4356	79.9285	145.042	144.685	17.3959	31.0577	138.098	152.304	392.643	267.833	2.16117	1.92238	8.90128	8.8756	20.7068	32.9541	3.50528	5.44481	27.4041	24.9386	44.8875	34.6095	3.09874	4.56414	14.7225	33.7586	25.1472	71.668	3.98938	3.22774	18.9193	17.5132	33.2226	33.0831	5.85248	5.5243	79.2112	49.396	132.562	96.874
6	2	18.7194	33.088	68.0374	105.701	97.9514	236.327	31.1116	55.1609	105.362	125.203	149.149	164.797	26.9592	79.4153	75.151	191.379	106.33	504.965	2.22107	2.95055	11.279	12.2442	18.2637	26.6185	3.18965	7.09727	68.7576	93.8026	426.488	383.603	2.94558	8.28356	32.0895	87.2723	72.1186	309.445	1.33499	23.3541	32.7032	28.5832	58.4692	33.2927	23.0909	7.01792	64.1006	60.1002	127.936	105.073
7	0	6.4228	3.42168	26.0859	47.2057	64.6003	148.73	6.27977	11.9157	19.3642	33.0999	67.7709	84.3935	12.2461	40.0825	98.1906	172.922	216.738	279.972	3.43145	3.07544	24.4915	16.1929	67.1071	42.2711	6.01706	7.24591	16.0605	26.4169	26.7569	36.227	14.5527	18.9495	64.8489	64.9282	126.138	96.3367	5.44742	5.96941	15.8058	16.9792	26.9569	28.851	11.9324	7.45594	45.7728	26.7558	79.5115	47.6443
7	1	11.7067	3.18506	29.0748	10.2895	55.1978	39.1063	8.85403	6.16117	30.9854	31.2386	160.324	111.077	14.1141	6.53599	69.0241	81.0643	143.565	197.71	4.64398	3.77489	24.107	11.7775	41.8387	21.6667	10.4358	8.9696	19.5146	19.5373	32.2221	38.428	16.5453	9.49619	46.4936	48.1792	119.819	103.721	3.62013	0.495886	10.455	12.0947	17.0455	24.9145	1.29162	2.60271	28.8065	20.3116	55.54	36.5433
7	2	8.96298	4.24729	49.4421	15.0287	124.799	35.1682	11.0973	14.1028	30.9274	31.1426	103.749	210.032	12.0723	16.0123	72.8128	88.9196	169.23	224.97	7.97104	2.87025	20.3748	12.6551	28.5268	27.5818	13.2111	11.7585	24.9653	20.8143	32.9643	30.2141	24.4733	20.6674	35.851	38.6598	47.3288	59.7926	2.77868	1.54265	15.2293	13.7433	30.7864	32.2607	3.33378	2.27857	25.8842	24.044	39.6374	45.5041
8	0	2.2805	2.83109	9.31794	13.8596	25.2075	26.1241	9.52887	1.81455	27.3003	10.0179	59.1472	18.2186	4.08838	4.4101	11.7418	30.1134	41.305	53.4768	4.69132	10.3419	49.7009	32.406	231.556	52.9803	16.1656	10.0807	46.3436	24.986	115.319	37.6402	11.203	36.9307	31.3887	58.0646	78.2039	82.1276	34.3634	9.12293	118.73	104.12	207.243	200.781	50.9829	2.46243	201.022	73.664	361.675	171.893
8	1	8.56342	0.778295	29.1822	1.05213	55.3447	1.33055	11.122	0.761763	26.7864	1.13498	77.9582	1.3077	4.21454	0.865079	32.4542	1.12163	81.4616	1.54332	194.334	2.90376	228.981	4.17568	274.014	5.51823	70.6396	3.31388	216.838	4.09478	296.059	4.92703	19.9947	2.68671	171.722	4.68841	318.162	6.33828	45.1373	1.82719	604.284	2.21129	1426.55	2.50873	567.942	1.47493	809.271	2.2951	1027.87	2.824
8	2	5.53499	2.52898	19.9634	13.6365	44.1209	34.0077	15.4751	12.1769	35.0572	69.7007	59.7313	66.387	2.23743	4.55593	35.749	60.3896	222.642	106.1	15.4917	3.8372	41.3766	28.3853	72.289	77.9784	30.1876	24.6404	94.8924	48.2508	163.482	128.802	9.3085	21.1225	17.3118	139.363	41.3309	253.79	34.2244	10.3271	128.586	138.184	242.93	270.364	43.9511	18.0072	177.782	170.398	342.827	327.185
9	0	3.18382	4.11515	135.675	17.5538	695.849	89.1693	9.17518	5.2101	175.042	18.9486	427.269	61.8293	2.86758	6.12233	148.009	35.3895	717.968	87.7034	0.867848	2.47554	12.1931	5.16726	28.3821	11.5798	4.45266	3.38037	6.6988	9.39362	9.61281	19.1282	2.63988	11.706	19.0955	40.8106	51.7124	104.1	7.48992	0.405961	27.0236	35.9237	44.1497	89.8448	17.226	23.766	61.3705	60.9231	115.164	97.6565
9	1	2.37354	2.77226	8.04624	15.821	23.9575	33.9609	6.76119	16.9533	24.7123	42.2441	61.4059	89.5234	7.67476	12.0474	26.2109	51.8189	78.2501	159.359	1.00962	0.427	3.79527	5.19024	12.5286	14.3132	2.17327	1.81301	15.7473	15.6519	45.2964	37.5215	3.45629	0.798825	15.4242	8.62628	33.478	38.1626	1.45068	8.58903	30.9363	22.2318	76.307	36.4851	6.74625	3.35789	38.077	30.2775	88.987	64.2361
9	2	2.40821	1.46511	16.5663	17.2834	35.5693	47.6448	10.0135	6.07067	20.464	21.7055	37.7278	60.0694	8.98035	6.2716	29.4711	56.8819	51.2435	144.648	0.501977	0.38263	13.769	11.7037	38.1033	30.5189	1.90778	2.57538	11.6913	13.6649	39.1079	51.3714	3.18347	7.25423	29.9402	40.4876	55.9569	86.2197	7.71499	1.42477	21.9498	14.8399	30.1676	24.4924	3.919	3.96544	34.3002	31.8977	62.8427	80.4166
10	0	4.3441	2.2295	27.5001	37.0205	97.2142	79.9427	3.1424	2.03508	62.0893	20.8423	171.373	96.5792	14.2527	6.69255	34.5206	9.16175	89.5104	13.171	2.03084	1.23891	21.5347	21.4685	70.9317	56.8639	4.71208	3.16055	34.9829	16.1249	96.9221	62.9655	22.6098	3.74104	37.0123	10.3571	67.7552	25.4984	0.928306	0.629545	21.7956	7.00392	52.8649	23.6171	3.51887	2.40788	80.128	33.7155	412.163	93.5739
10	1	2.90738	2.09234	20.7769	9.47638	131.871	32.8947	11.1465	6.22802	23.0824	98.0817	58.5654	98.0817	5.99343	5.62694	35.564	12.6578	131.294	30.8725	6.32909	3.95569	17.6906	19.2371	32.741	33.1372	12.1863	14.9523	57.4854	95.6746	117.313	95.6746	8.46433	10.8072	32.1243	40.4483	51.8926	66.0839	4.50416	5.19719	27.6266	17.5549	46.9001	31.4473	9.56114	2.71974	38.329	68.9042	61.5814	68.9042
10	2	1.29473	4.23861	4.81297	15.7137	38.1946	39.7871	2.45464	10.435	15.9099	31.5664	86.2666	102.645	3.44993	8.9692	8.09564	28.1024	17.6924	55.0938	0.640559	3.32128	3.27559	82.1144	18.1887	288.447	1.87607	8.9518	24.3047	55.5125	114.326	230.708	1.38521	10.0454	11.2747	76.7196	49.3647	240.278	7.02498	24.3009	22.6001	80.8603	59.908	231.299	5.27661	2.59216	42.1285	43.3984	85.9647	88.1848
11	0	4.57325	0.840573	35.7276	10.402	64.8608	21.0569	7.36047	4.45025	20.4616	17.4993	42.5442	32.4513	6.57584	13.1771	59.9379	90.4391	142.153	151.167	11.4173	3.3873	65.7079	24.8287	113.421	68.1647	56.0713	22.2488	105.473	59.3185	148.22	106.877	41.4232	37.4641	186.432	330.258	486.562	560.972	5.10306	8.08597	20.1244	20.3527	40.9284	38.0449	9.02063	3.73522	60.1546	55.2875	114.274	130.39
11	1	2.29305	0.931135	27.3075	7.94572	51.3047	15.6058	16.9589	5.24164	24.0674	11.8689	35.0289	16.1421	3.59177	1.78823	130.423	24.8709	289.378	70.5079	5.8634	2.57217	66.0103	25.2165	160.599	51.6792	36.9276	26.0417	63.3839	163.043	148.362	1206.24	5.79296	4.65589	619.932	118.886	2165.65	354.257	2.97724	6.73718	19.6529	99.7298	39.7668	232.195	50.9422	12.9196	89.6686	216.854	145.264	447.037
11	2	5.13557	10.9717	28.3049	34.3184	58.4742	89.1433	12.0613	13.003	27.662	18.3117	39.2609	26.164	2.26726	7.6174	50.776	53.6877	131.809	110.181	8.59407	12.5881	87.5033	797.315	171.767	1593.28	51.9423	59.6664	69.6052	446.438	81.1664	1006.62	10.6763	62.9359	151.815	957.502	354.026	2626.18	1.17949	16.3525	16.0541	27.7497	30.0754	38.4762	34.2537	1.46295	102.652	38.5797	148.569	88.8927
12	0	3.57694	3.96056	54.2969	49.398	182.662	108.49	15.547	15.2403	81.5595	30.5464	196.919	88.4837	3.87911	3.91155	46.7569	58.79	120.948	130.122	2.11955	2.74182	18.0938	18.2028	58.2657	40.27	13.1065	8.4335	22.4014	15.8142	38.4139	40.4803	1.75275	2.3824	23.5483	24.5722	47.1191	40.0836	1.86561	3.22079	24.097	39.1323	62.5763	80.0115	11.3537	33.9271	68.6762	71.6874	98.7889	100.742
12	1	9.16806	7.00894	23.9398	42.7144	67.248	186.101	7.80764	16.2324	48.725	56.9983	132.875	138.705	35.2089	7.10111	64.1677	80.3699	87.0629	162.005	7.64987	4.31522	12.5112	17.895	22.3691	62.4564	6.06984	4.45336	25.4679	20.5699	57.2158	37.7551	7.89593	5.92968	25.5746	29.2886	40.6579	68.9767	9.27355	3.0812	64.4123	41.7294	104.617	88.15	1.67009	2.84098	74.6969	77.7835	142.953	129.997
12	2	5.15889	3.19732	54.1866	50.2099	104.498	108.88	19.3811	13.429	35.0531	25.49	48.6471	44.9588	14.0506	5.51486	56.7018	67.3486	88.6638	106.889	2.47885	1.75077	24.4253	16.124	58.6544	32.566	7.47578	8.05181	16.4707	14.1403	24.2924	22.2039	4.38739	3.34414	32.6983	28.9854	50.6717	38.4318	9.57013	1.23595	107.423	46.5018	381.176	123.063	45.2003	49.4764	90.6533	94.9798	120.26	145.205
13	0	9.62001	1.03856	107.134	22.1649	249.385	64.4294	12.9493	10.4457	37.7026	21.1783	95.1545	38.1463	5.8736	10.8304	96.79	40.6475	186.401	96.3181	2.91111	0.982216	81.5609	12.8543	182.624	49.8144	11.646	4.82327	29.2775	11.0464	44.2331	16.4192	3.15833	1.94955	42.2293	33.5384	92.2169	81.0904	8.03237	0.687849	44.5754	43.1205	89.1888	83.0308	34.4542	6.17146	157.786	64.5092	311.73	131.218
13	1	2.97066	42.7339	51.3265	1117.48	231.588	2737.79	9.18315	128.168	68.7329	522.832	238.185	1223.28	2.62618	84.7028	69.6408	381.759	167.072	1176.12	1.8539	21.6197	37.7824	120.764	165.764	213.578	5.86733	6.26105	72.0462	76.4272	315.369	125.596	1.45668	7.86794	69.4394	288.703	141	523.377	1.74962	56.8567	36.5695	299.576	74.8828	480.63	8.02072	87.3954	68.0157	357.998	147.645	664.805
13	2	4.0194	2.20158	30.2883	67.7773	61.899	177.148	13.0755	6.42248	43.616	48.0494	158.106	148.383	3.51272	13.4865	102.938	110.218	344.768	276.045	1.37304	2.73834	32.4582	222.295	67.6827	736.52	7.36549	28.7059	53.1736	81.1664	186.938	239.641	1.57016	14.0008	116.364	127.493	291.426	361.3	2.94512	14.5114	40.6714	39.8231	100.25	55.0343	5.14864	26.4463	77.22	72.2462	174.139	114.396
14	0	2.48707	0.908551	13.8099	9.13203	37.9755	23.0244	9.69649	5.74127	18.5826	18.5103	34.2154	48.8299	14.1092	5.0061	135.599	15.0109	540.772	62.908	1.15514	1.74477	14.9511	15.2253	49.6001	34.8583	8.20306	10.6293	18.4402	31.2685	56.131	97.7905	6.0021	7.17626	38.7497	23.2015	100.706	78.6938	2.33297	2.17475	32.0781	39.9097	75.5289	73.6963	11.2907	34.9707	62.2718	78.8923	114.533	123.667
14	1	6.54119	5.94903	59.9085	19.8106	345.599	46.7622	113.237	5.6362	357.664	18.1495	649.134	46.9102	102.394	4.11429	255.306	56.4865	388.038	150.648	3.58563	9.912	11.2511	20.1101	17.3314	29.4951	13.4855	10.2859	26.7211	18.2315	40.0834	25.92	8.08548	4.37278	19.5241	19.016	46.0585	39.9728	1.36625	4.00453	37.3918	19.3239	99.6115	40.9561	34.3979	12.9214	91.8385	63.8976	128.539	101.521
14	2	3.11154	1.90154	19.8778	9.22636	37.9981	20.6196	12.6131	7.09351	55.8224	23.6724	117.872	60.1995	19.2393	12.8453	33.2237	59.15	42.4497	101.1	2.65126	1.31869	15.496	17.0205	30.9083	33.1265	18.3631	26.5279	35.1287	48.762	63.5091	65.9232	11.9846	23.6045	32.0623	68.6654	46.1433	137.989	11.6639	15.3961	43.3112	36.7488	87.0512	57.5549	5.13959	6.61199	97.661	77.2795	171.429	130.238
15	0	7.62666	18.6937	63.3226	123.015	116.2	441.837	20.1544	29.3883	48.4261	91.0248	80.5193	401.603	13.8005	8.02309	91.5131	90.03	277.717	367.067	1.69078	3.81324	15.0779	42.8014	33.3063	140.398	2.25938	10.6249	5.55467	29.3472	17.8875	101.846	1.88649	2.60607	23.8044	17.7845	86.9839	73.5474	55.807	61.967	264.704	203.365	537.299	509.35	123.731	69.0809	159.251	183.64	207.42	406.08
15	1	14.8433	2.48419	29.4546	16.1475	42.185	41.7261	62.4455	22.1677	99.5142	49.5987	138.832	84.5563	14.423	4.39902	175.412	76.3255	718.486	220.754	1.85081	1.11972	16.7687	4.84152	42.3735	11.8327	13.8109	9.60233	25.5174	17.9568	34.3678	27.9957	2.96619	1.45231	270.809	60.9418	603.965	290.455	32.7894	26.1655	125.334	125.264	239.361	292.299	115.164	78.0808	291.935	250.093	410.86	490.689
15	2	10.7371	2.99713	22.8845	14.2003	33.2134	69.8942	43.0816	14.9165	179.99	47.3883	331.546	84.0708	8.00748	4.03728	26.1432	34.4528	40.8005	108.812	3.04602	0.886049	6.67728	4.74541	9.86577	23.8424	6.49885	7.52307	20.4774	19.3336	36.9503	33.0561	4.017	1.37993	10.4389	5.57859	16.933	12.2132	34.8607	6.7871	83.0562	54.2796	138.889	106.032	63.4643	34.0542	175.121	160.864	255.615	313.762
16	0	4.24046	5.19748	19.5797	18.9701	47.5348	40.8764	7.87523	11.0761	19.9688	17.6519	37.0081	23.2873	15.805	6.82313	38.3448	14.6386	92.4946	34.5156	7.71083	8.59693	30.8076	38.1753	63.0716	82.8612	10.5348	21.5645	41.456	32.563	97.0733	50.2037	24.025	8.39986	70.2093	23.723	127.852	37.4178	1.38313	8.1418	10.5738	19.8923	20.7614	30.2725	5.90725	9.87406	30.0918	29.283	43.6354	56.6089
16	1	7.22774	4.59418	25.4085	31.6965	51.6228	53.1548	8.65669	13.9613	19.0399	23.1205	23.9989	35.8603	9.59239	9.15846	24.5761	30.715	61.1531	77.2682	5.43635	5.88687	143.895	53.0333	661.472	119.621	21.4022	14.268	46.6072	28.2047	165.781	42.3797	23.3392	7.98722	294.977	36.1179	857.952	69.6101	12.2055	10.3574	22.2265	20.4574	31.3991	29.746	15.2946	14.8404	41.0445	35.2638	58.5939	73.0349
16	2	8.65789	1.72647	34.2116	28.2361	60.6856	52.9753	12.3491	11.4938	30.5184	19.9845	60.6856	32.3982	6.84621	11.0558	14.5823	29.0137	22.0687	60.3319	6.14244	4.75529	35.1286	35.5395	73.8629	86.9557	28.5443	29.4086	47.6423	53.0471	73.8629	75.9133	11.1494	8.51708	36.1182	31.8393	60.9837	43.1576	8.32915	8.09496	48.6129	46.7777	93.8308	87.8673	33.2784	49.559	98.4628	120.472	143.638	187.793
17	0	0.585947	2.57088	4.05149	4.66312	15.077	9.59428	5.60497	11.458	13.7315	27.3898	41.3753	49.6663	4.8703	4.84959	17.24	33.7914	41.0663	65.4721	2.75823	7.15226	7.62102	10.7033	12.0503	18.1309	6.23158	14.0684	18.4988	35.3189	47.2761	62.5833	7.69818	8.13449	20.6776	32.4014	37.0969	89.7157	5.3463	3.8685	29.0408	33.6594	58.1106	62.9187	2.86407	14.7822	48.9881	35.6793	99.7941	59.8547
17	1	1.68543	0.712196	69.9786	3.82994	344.171	8.32506	9.56991	6.09552	108.866	20.6659	474.318	42.5253	5.10992	2.1315	222.226	18.4642	581.645	91.5855	1.02553	0.382601	47.1516	1.20483	215.347	2.25256	4.98557	4.71655	27.3088	7.11378	155.168	13.4603	3.48252	1.15654	86.5211	5.54537	355.276	12.9959	7.20837	0.784931	33.0947	21.1158	98.8313	54.2153	28.7623	19.2394	50.6328	43.4751	99.0077	61.6184
17	2	2.7267	2.27541	12.5691	11.8526	35.5575	44.6276	6.76601	11.7026	36.9282	25.2423	92.9771	71.1589	3.57691	2.57681	17.7412	39.6337	36.8893	150.488	3.30326	3.11161	7.26747	30.234	15.9969	158.885	6.10682	13.6928	24.0371	77.2487	44.0806	175.179	3.85424	2.4162	16.8211	32.2456	26.9538	98.4422	10.271	4.55508	45.6345	24.323	96.2771	42.1674	2.82003	9.02725	49.159	61.3906	106.148	117.68
18	0	23.8548	2.76512	356.074	66.3279	1308.62	350.545	478.908	15.3601	820.674	120.873	1879.87	350.209	88.1287	14.7096	683.694	255.115	1193.75	962.692	1.88847	5.03288	29.0584	31.2521	115.36	94.4741	23.0279	11.4279	59.5053	23.2036	128.586	53.2715	28.8241	10.7275	92.231	61.396	146.963	101.85	14.9072	4.45805	75.1936	51.6031	169.344	110.056	119.766	37.252	205.448	119.98	305.886	177.382
18	1	2.99648	5.3414	312.761	29.2252	1075.75	110.487	24.222	3.25279	165.297	14.24	560.146	35.5749	6.92534	8.278	359.628	88.0253	1006.55	187.156	6.36043	5.48551	41.0766	48.5241	73.7885	139.646	26.5756	28.4841	47.3101	103.826	75.2985	152.174	18.832	28.0458	50.9185	351.186	103.498	1505.63	25.0164	24.0362	78.9581	66.9775	165.262	124.039	8.51654	52.8379	69.2969	108.121	193.347	169.765
18	2	3.62969	4.95726	27.9404	47.7013	80.3662	439.631	21.0071	12.4028	37.8473	79.635	82.1614	450.41	24.3692	12.933	150.332	53.7742	314.592	106.749	3.60153	3.24627	21.7158	50.7913	91.8403	297.275	21.8696	55.248	44.7118	249.827	111.993	521.911	32.508	35.4126	151.764	309.434	463.123	953.61	8.3219	5.49127	86.9119	80.8434	154.028	164.667	77.1849	77.9917	174.634	154.786	289.85	254.207
19	0	1.50878	1.37625	31.2119	16.5418	73.5142	33.3277	4.84609	11.8914	16.8788	37.4528	63.196	125.259	3.64568	6.05523	34.6637	34.6811	76.6791	75.0073	3.4785	2.56483	22.3962	21.019	48.1555	51.4244	11.2929	25.06	43.0508	43.7072	59.4758	85.4461	3.14417	5.55475	45.176	78.4361	84.529	284.531	2.36513	5.48193	50.8135	29.859	128.457	63.6307	19.6503	5.46313	125.054	70.0307	234.607	147.29
19	1	0.894657	1.81518	14.1384	11.5512	28.9688	27.3394	4.96279	2.88341	11.0554	7.92288	17.5775	23.8312	4.53678	4.33371	26.0302	76.7511	54.9562	349.015	3.08764	2.68927	19.5571	18.5105	32.1562	49.3975	19.3772	6.73498	34.7491	28.8681	50.8329	45.1143	6.39888	4.22347	33.4072	38.561	58.3727	107.377	24.8091	2.33291	46.038	42.8508	71.0929	71.071	27.9773	18.0083	133.122	78.1708	218.786	131.805
19	2	1.92226	8.3944	13.1671	15.5754	32.4627	25.8626	3.41743	8.49243	8.33224	10.943	19.1862	15.7298	1.81977	15.2137	18.9725	42.423	62.1724	108.539	3.80739	7.58457	13.0604	17.5088	27.6408	25.9346	11.9758	10.3328	33.2861	23.5232	52.2736	29.9178	1.88952	3.04153	24.3608	161.953	53.3543	767.864	1.32686	6.09578	18.8592	69.2425	42.5244	334.952	25.3866	43.0531	112.245	110.609	214.147	333.384
20	0	1.87892	9.37651	11.5074	166.325	25.2814	504.611	6.46474	34.1695	14.598	86.7437	22.3301	154.729	4.69902	37.5412	20.478	183.062	40.9116	387.385	6.24293	19.6299	15.3958	61.3792	30.6276	220.895	14.9643	28.9692	24.4664	88.2204	32.0359	161.76	11.9207	16.3005	46.5398	88.0568	112.309	135.656	8.93752	11.2745	29.1907	24.6466	62.3567	42.3041	25.6124	12.7143	55.6256	36.5086	85.8368	91.8485
20	1	11.6093	5.08783	28.7114	15.1136	45.8628	25.3902	17.018	10.2911	25.4046	16.0659	33.264	23.6045	13.9901	6.1647	48.4237	22.8765	77.6889	51.8692	15.0416	11.9193	43.5269	73.0073	70.2406	390.385	53.6182	34.4907	91.635	259.708	183.004	504.721	24.6318	9.11285	131.375	247.419	281.725	1074.18	7.13273	11.1514	31.0275	34.9566	66.4956	49.0665	26.606	5.84206	57.2286	36.8616	84.1367	68.8607
20	2	4.53862	4.05733	11.9746	19.3901	16.2075	32.366	13.3649	11.4011	17.9267	105.586	24.4682	281.527	8.44619	16.6016	23.3501	102.434	43.7235	187.135	4.35143	8.1959	37.4528	54.5485	103.719	256.548	23.9909	23.3885	63.3339	107.011	86.0099	306.508	24.0959	40.3363	122.184	70.479	332.61	112.264	6.34203	11.7984	25.2107	23.764	39.801	36.9417	31.6766	11.9318	48.5176	44.2354	68.9587	73.8478
21	0	1.11911	8.52305	8.10236	14.0015	14.3413	20.5454	2.3029	15.644	13.4511	23.5893	22.265	33.928	2.7481	8.85392	12.9599	40.744	30.3719	171.083	1.19556	1.46916	6.79725	10.3937	11.9725	23.2055	3.21992	5.44883	14.213	13.1931	38.0494	29.4995	1.73626	3.02815	12.0145	12.2635	38.1889	24.8346	5.59574	1.57902	24.756	23.2448	44.1424	39.2197	4.34832	7.57737	65.5061	30.0828	143.381	56.7413
21	1	6.7451	1.25552	11.6864	7.98383	16.2419	13.9836	5.28934	5.92825	7.58442	12.103	11.1928	20.8656	2.02196	0.880683	14.4447	10.256	28.6365	20.268	3.66754	0.918977	7.15584	4.03547	9.75812	7.45731	4.29535	3.43302	5.15152	6.75839	5.86761	10.5418	2.03466	1.13685	23.6225	8.31377	55.4386	26.6807	22.2442	1.42787	49.8749	29.0339	69.7692	52.4027	22.3225	9.926	61.9653	47.874	91.9396	81.5901
21	2	3.43526	5.48932	8.10005	11.9041	14.6277	17.8974	3.96104	7.9681	14.0846	18.1424	20.5503	37.4871	1.10134	2.77954	9.24351	54.9599	15.2142	170.438	2.6443	3.64491	8.04423	9.8631	16.8537	16.6089	2.11782	5.01313	6.72418	7.77283	9.88841	11.6241	1.00293	0.847468	5.73076	8.28349	12.3833	13.7397	8.03666	1.40572	21.469	22.9561	29.688	40.9026	8.32603	24.9251	62.9656	69.5651	99.5648	131.961
22	0	1.2204	6.05078	6.73044	37.2285	22.05	144.117	11.1317	6.47	19.7805	14.9937	41.2642	22.1748	6.98769	7.11518	215.056	22.0606	548.319	76.6944	1.87605	6.11444	7.72568	9.62675	15.3946	13.6369	8.76496	9.09069	16.2726	16.5325	21.8331	22.1241	10.7176	8.14605	32.661	17.0964	59.3159	44.3663	11.3171	17.0563	32.7339	43.5906	74.2474	65.7216	12.0491	15.9299	67.067	57.8614	118.889	84.8686
22	1	2.80491	5.0316	160.577	137.398	411.122	345.296	3.67438	48.2934	24.5882	95.8442	96.274	124.829	2.24835	72.7021	236.81	227.593	611.943	343.473	0.0620721	8.71248	148.914	282.303	496.526	549.812	9.04575	14.7973	61.4092	35.8401	304.189	134.527	15.2361	58.3265	132.14	286.131	343.922	801.084	8.25129	9.79348	48.3772	34.5311	110.184	64.9681	15.7328	23.4817	73.1885	86.2613	142.659	123.975
22	2	4.89222	9.57204	16.1838	20.0793	27.5867	36.9931	7.24096	7.36091	13.8245	17.3996	20.9366	33.5373	7.87333	9.24962	31.2652	50.4189	97.9137	113.701	10.1137	3.46942	16.9121	12.1214	22.9917	17.3189	10.9713	6.59324	18.8018	18.3089	24.2765	33.2875	13.1809	10.4728	19.7619	22.2367	28.1826	37.9156	15.0344	6.76774	41.1305	35.7576	67.2561	68.9525	27.3743	5.95223	75.0134	52.5263	121.943	118.677
[truncated: 24 more columns]

## Sheet: Other variables
Codigo sujeto	GRUPO (0 = NO VENDAJE / 1 = VENDAJE KT / 2 = VENDAJE FUNCIONAL)	Edad	Sexo (0 = MUJER / 1 = HOMBRE)	Peso (kg)	Estatura (m)	IMC	Distancia (metros) test 5 minutos	Velocidad Aeróbica Máxima (m/s)	Velocidad protocolo fatiga (85% VAM) (km/h)	Volumen entrenamiento semanal (km)	Pierna dominante (0 = DERECHA / 1 = IZQ)	Longitud de pierna (cm)	Altura sentadilla 90º (cm)	Lunge test pre	lung test post	ÍNDICE FUERZA REACTIVA PRE	ALTURA SALTO CM PRE	T VUELO MS PRE	T CONTACTO MS PRE	STIFFNESS (KN/M) PRE	ÍNDICE FUERZA REACTIVA Post	ALTURA SALTO CM Post	T VUELO MS Post	T CONTACTO MS Post	STIFFNESS (KN/M) Post	Y test ANT PRE	Y test POSTmed PRE	Y test postLAT PRE	Y test ANT POST	Y test med POST	Y test LAT POST
16	0	36	0	60	1.73	20.0474	1100	3.66667	11.22	35	0	101	80	41	41	0.61	12.26	316	520	4.28	0.48	7.39	245	512	4.82	59	94.5	94.5	58.5	92.5	93.5
16	1	36	0	60	1.73	20.0474	1100	3.66667	11.22	35	0	101	80	40	32	0.64	11.31	304	478	4.98	0.59	10.4	291	495	4.78	59.5	88	91.5	65.5	90.5	85.5
16	2	36	0	60	1.73	20.0474	1100	3.66667	11.22	35	0	101	80	40	35	0.53	7.9	254	482	5.24	0.6	10.24	291	483	4.99	52	85	76	51	80	84
10	0	34	1	75	1.8	23.1481	1200	4	12.24	30	0	109	82	38	37	0.71	20.36	408	570	4.2	1.07	19.99	404	378	8.34	58	101	98.5	50	89	92.5
10	1	34	1	75	1.8	23.1481	1200	4	12.24	30	0	109	82	42	40	1.09	25.71	458	420	6.72	1.25	18.77	391	312	11.67	51	102	98	46	90	90.5
10	2	34	1	75	1.8	23.1481	1200	4	12.24	30	0	109	82	33	33	1.09	19.23	396	363	8.52	1.18	22.57	429	363	8.31	52	98	96.5	49	98	93.5
12	0	56	0	55	1.62	20.9572	1100	3.66667	11.22	25	0	98	76	40	40	0.56	8.42	262	470	4.95	0.64	11.01	300	4.66	4.79	50	81	85	47	83	80
12	1	56	0	55	1.62	20.9572	1100	3.66667	11.22	25	0	98	76	42	41	0.54	7.89	245	457	5.31	0.74	11.94	312	420	5.6	58.5	85	90.5	50	86.5	96.5
12	2	56	0	55	1.62	20.9572	1100	3.66667	11.22	25	0	98	76	35	40	0.62	9.22	274	441	5.41	0.73	11.63	308	420	5.63	46	82.5	81	49	85.5	85
3	0	21	1	73	1.82	22.0384	1400	4.66667	14.28	30	0	110	82	54	49	1	18.77	391	391	7.75	1.1	16.83	370	337	10.13	68.5	112.5	124	60.5	106.5	117.5
3	1	21	1	73	1.82	22.0384	1400	4.66667	14.28	30	0	110	82	48	52	1.03	11.63	308	299	13.13	0.84	6.26	226	269	17.37	64.5	97.5	111.5	64	105.5	111.5
3	2	21	1	73	1.82	22.0384	1400	4.66667	14.28	30	0	110	82	49	51	1.31	16.16	363	277	14.23	1.33	14.26	341	256	16.58	65	102.5	113.5	63.5	105	118.5
6	0	19	0	51	1.68	18.0697	1200	4	11.8	15	0	94	76	49	52	1	16.64	368	367	6.16	0.85	9.82	283	333	7.89	68.5	117	107	67.5	21	101
6	1	19	0	51	1.68	18.0697	1200	4	11.8	15	0	94	76	49	51	0.94	17.7	374	400	5.3	1.08	15.11	351	326	7.62	63.5	100	97	62	96.5	93.5
6	2	19	0	51	1.68	18.0697	1200	4	11.8	15	0	94	76	40	48	0.9	15.84	363	405	5.24	0.84	14.12	341	406	5.33	39	95	95.5	48	94	78.5
18	0	45	1	74	1.73	24.7252	1300	4.33333	13.26	40	0	105	75	47	45	0.81	9.25	275	337	11.33	1	13.25	329	328	11.5	60	96	100	59	114	103
18	1	45	1	74	1.73	24.7252	1300	4.33333	13.26	40	0	105	75	45	46	0.85	10.7	295	350	10.41	1.13	18.08	384	341	10.09	56	95.5	92	57	97.5	86.5
18	2	45	1	74	1.73	24.7252	1300	4.33333	13.26	40	0	105	75	44	43	0.82	8.69	266	325	12.19	0.94	11.31	304	325	11.67	46.5	94.5	93	53	90.5	95
13	0	22	1	71	1.77	22.6627	1050	3.5	10.71	20	0	106	80	50	52	0.83	16.83	370	445	6.19	0.74	13.25	329	445	6.44	65	102	96.5	62	96	97
13	1	22	1	71	1.77	22.6627	1050	3.5	10.71	20	0	106	80	50	51	0.95	22.98	433	453	5.7	0.96	24.28	445	462	5.48	59.5	96	96.5	62.5	95.5	100.5
13	2	22	1	71	1.77	22.6627	1050	3.5	10.71	20	0	106	80	38	49	0.84	14.25	341	404	7.49	0.93	18.77	391	420	6.69	58.5	91.5	92.5	59.5	89	96.5
7	0	21	0	59	1.76	19.047	925	3.08333	9.435	20	0	107	77	41	42	0.47	9.53	279	590	3.58	0.61	10.4	291	478	4.97	55.5	91.5	98.5	59.5	100	104
7	1	21	0	59	1.76	19.047	925	3.08333	9.435	20	0	107	77	40	40	0.72	9.82	283	391	6.99	0.69	9.25	275	400	6.82	55	92	99	58	101	89
7	2	21	0	59	1.76	19.047	925	3.08333	9.435	20	0	107	77	37	36	0.7	7.64	250	358	8.46	0.77	11.01	300	387	6.97	55.5	96.5	92	55	99	96
8	0	21	0	57	1.63	21.4536	1075	3.58333	10.965	15	0	97.5	78	52	56	0.71	6.42	229	324	9.92	0.67	6.18	225	333	9.56	59	89.5	90.5	50	87	87
8	1	21	0	57	1.63	21.4536	1075	3.58333	10.965	15	0	97.5	78	44	40	1.06	10.7	295	279	11.7	0.78	7.39	245	316	10.11	59.5	88	94	54	74.5	79
8	2	21	0	57	1.63	21.4536	1075	3.58333	10.965	15	0	97.5	78	45	47	0.73	6.32	227	309	10.96	0.86	7.48	247	288	11.96	54.5	82.5	92	53	81	80
9	0	37	1	61	1.69	21.3578	1575	5.25	16.065	50	0	100	74	42	41	1.21	21.32	417	345	7.85	1.13	15.02	350	310	9.93	46.5	91.5	89.5	47	89.5	91.5
9	1	37	1	61	1.69	21.3578	1575	5.25	16.065	50	0	100	74	40	39	0.86	16.88	371	433	5.56	0.89	13.43	331	371	7.48	45	94.5	90.5	48	98.5	98
9	2	37	1	61	1.69	21.3578	1575	5.25	16.065	50	0	100	74	41	42	1	18.8	384	384	6.72	0.95	18.08	384	405	6.15	45	94.5	90	35	94.5	91
19	0	21	0	61	1.73	20.3816	1050	3.5	10.71	17.5	1	102	66	58	58	0.64	17.55	378	591	3.31	0.83	17.17	374	449	5.22	65	99	107	70	83	110
19	1	21	0	61	1.73	20.3816	1050	3.5	10.71	17.5	1	102	66	47	47	1.04	20.33	400	266	11	0.92	19.58	400	433	5.44	69	100	100	79	103	108
19	2	21	0	61	1.73	20.3816	1050	3.5	10.71	17.5	1	102	66	38		0.79	17.21	375	474	4.77	0.9	13.59	333	370	7.5	63	89	104	65.5	109.5	112.5
11	0	24	1	66	1.77	21.0667	1150	3.83333	11.73	15	0	104	70	45	41	1.23	22.5	428	350	8.24	1.08	18.73	391	362	7.98	63	85	97	64.5	95	97
11	1	24	1	66	1.77	21.0667	1150	3.83333	11.73	15	0	104	70	42	44	1.21	20.78	412	341	8.69	1.13	15.71	358	316	10.34	61.5	92	101.5	59.5	98.5	102.5
11	2	24	1	66	1.77	21.0667	1150	3.83333	11.73	15	0	104	70	34	42	1	14.28	341	341	9.21	0.87	11.01	300	345	9.44	55	102	100.5	60	94	98
21	0	23	1	78	1.81	23.8088	1150	3.83333	11.73	30	0	99	79	44	43	1.12	20.11	405	363	9.41	1.25	22.36	427	341	10.3	62.5	104.5	103	72	102	106
21	1	23	1	78	1.81	23.8088	1150	3.83333	11.73	30	0	99	79	47	45	1.2	16.88	371	309	12.7	1.24	22.99	433	350	9.81	60.5	99	99	61.5	97	99.5
21	2	23	1	78	1.81	23.8088	1150	3.83333	11.73	30	0	99	79	39	43	1.09	17.21	375	345	10.51	1.28	17.94	382	300	13.26	59	102	107	61	106	109
20	0	24	1	77	1.76	24.858	1075	3.58333	10.965	40	0	101	70	41	43	0.87	9.41	277	320	12.82	1.07	12.56	320	299	13.7	53.5	90.5	101.5	53.5	89.5	93
20	1	24	1	77	1.76	24.858	1075	3.58333	10.965	40	0	101	70	38	41	1.2	18.08	384	320	11.54	1.28	16.98	371	290	13.79	55.5	88	98	55.5	84.5	89.5
20	2	24	1	77	1.76	24.858	1075	3.58333	10.965	40	0	101	70	36	38	0.88	10.96	299	341	11.24	1	11.31	304	304	13.56	53.5	97.5	96	56	92	87
14	0	22	1	75	1.85	21.9138	1400	4.66667	14.28	30	0	109	78	50	45	1.44	27.67	475	330	10.02	1.18	22.36	427	362	8.83	71	83	104	68	81	97
14	1	22	1	75	1.85	21.9138	1400	4.66667	14.28	30	0	109	78	50	46	0.86	15.31	353	412	7.55	0.62	20.4	408	661	3.29	71	86	103	73.5	99	111
14	2	22	1	75	1.85	21.9138	1400	4.66667	14.28	30	0	109	78	44	51	0.61	14.26	341	555	4.68	0.82	20.11	405	491	5.39	65	96.5	102.5	66	95	107
2	0	24	0	57	1.65	20.9366	1000	3.33333	10.2	15	0	97	74	51	55	0.47	11.01	300	640	2.95	0.58	12.26	316	549	3.72	62.5	87	85	62	93.5	91
2	1	24	0	57	1.65	20.9366	1000	3.33333	10.2	15	0	97	74	52	53	0.67	12.36	321	512	4.06	0.54	10.24	289	537	3.99	61.5	85.5	89	61	91.5	98
2	2	24	0	57	1.65	20.9366	1000	3.33333	10.2	15	0	97	74	41	46	0.78	10.24	289	371	7.32	0.76	13.43	331	433	5.41	57	95.5	91	59.5	98	99.5
5	0	20	1	72	1.77	22.9819	1025	3.41667	10.455	20	0	100	75	42	43	1.6	30.05	495	309	10.66	1.23	25.39	455	371	7.98	58	107	110	57.5	102	102
5	1	20	1	72	1.77	22.9819	1025	3.41667	10.455	20	0	100	75	39	43	1.44	29.64	492	342	8.98	1.51	33.26	521	345	8.67	55	95.5	103	56.5	99	102
5	2	20	1	72	1.77	22.9819	1025	3.41667	10.455	20	0	100	75	44	40	1.49	28.6	483	324	9.88	1.57	31.07	503	320	9.97	54	98.5	107	51.5	92.5	99
17	0	22	1	58	1.62	22.1003	1275	4.25	13.005	30	0	90	72	34	39	1.71	26.14	462	270	11.03	1.64	25.67	458	279	10.48	51.5	83.5	94.5	54	93	80.5
17	1	22	1	58	1.62	22.1003	1275	4.25	13.005	30	0	90	72	32	37	1.32	17.59	379	288	10.48	1.37	24.83	450	329	7.91	53.5	83.5	90.5	56	88	89
17	2	22	1	58	1.62	22.1003	1275	4.25	13.005	30	0	90	72	36	38	1.4	22.99	433	309	8.91	1.57	26.97	469	299	9.22	54	80	93	57	89.5	91
15	0	22	1	70	1.76	22.5981	1275	4.25	13.005	30	0	102	75	45	44	1.18	21.25	416	353	8.65	0.74	8.16	258	350	10.32	47	79.5	79.5	45	99	77
15	1	22	1	70	1.76	22.5981	1275	4.25	13.005	30	0	102	75		43	1.23	23.92	442	358	8.3	0.87	16.11	362	417	6.86	52	84	77.5	54	84	82
15	2	22	1	70	1.76	22.5981	1275	4.25	13.005	30	0	102	75	34	38	0.88	11.63	308	352	9.6	0.7	10.24	289	412	7.56	43	81	76	35	75	70
4	0	22	1	73	1.78	23.04	1275	4.25	13.005	25	0	102	77	46	49	0.95	18.75	391	413	7.08	0.99	18.75	391	393	7.69	63.5	101	104.5	62.5	105	101.5
4	1	22	1	73	1.78	23.04	1275	4.25	13.005	25	0	102	77	45	46						0.83	15.35	354	425	6.98	63	98.5	104	51.5	103	96.5
4	2	22	1	73	1.78	23.04	1275	4.25	13.005	25	0	102	77	42	44	0.96	16.08	362	378	8.41	0.95	19.54	399	420	6.83	62	99	101	54	104	97.5
1	0	28	1	72	1.78	22.7244	1570	5.23333	16.014	85	0	101	80	42	39	0.94	18.02	383	408	7.16	0.94	17.63	379	404	7.31	51.5	89	103.5	58	104.5	104
1	1	28	1	72	1.78	22.7244	1570	5.23333	16.014	85	0	101	80	49	45	1.03	20.45	408	396	7.39	0.98	18.41	388	395	7.53	62	104	110.5	61	105	105
1	2	28	1	72	1.78	22.7244	1570	5.23333	16.014	85	0	101	80	43	39	1.05	20.71	411	393	7.47	1.05	18.75	391	372	8.32	58	90	103	59.5	98	104
22	0	21	1	60	1.72	20.2812	1100	3.66667	11.22	30	0	102	74	47	46	0.7	12.62	321	458	5.25	0.62	8.72	267	429	6.24	52.5	86.5	90.5	55.5	85	83
22	1	21	1	60	1.72	20.2812	1100	3.66667	11.22	30	0	102	74	40	41	0.57	8.99	271	475	5.25	0.66	10.7	295	446	5.65	56	95	98	54	92.5	94
22	2	21	1	60	1.72	20.2812	1100	3.66667	11.22	30	0	102	74	39	40	0.87	10.17	288	331	9.32	0.79	11.78	310	391	6.89	58	94.5	95	53	90	95
